# Supplementary material for: Exploration of Analgesia with Tramadol in the Coxsackievirus B3 Myocarditis Mouse Model
Source: Viruses. 2021 Jun 24;13(7):1222. doi: 10.3390/v13071222 (PMC8310306; doi:10.3390/v13071222)
Supplement: Supplementary file 1 [file viruses-13-01222-s001.zip]

Archive with 1 entries (1 files):
- viruses-1241335-supplementary.pdf
